# Supplementary material for: Antimicrobial Effectiveness of Ribes nigrum L. Leaf Extracts Prepared in Natural Deep Eutectic Solvents (NaDESs)
Source: Antibiotics (Basel). 2024 Nov 22;13(12):1118. doi: 10.3390/antibiotics13121118 (PMC11672518; doi:10.3390/antibiotics13121118)
Supplement: Supplementary file 1 [file antibiotics-13-01118-s001.zip]

Archive with 1 entries (1 files):
- antibiotics-3247407-supplementary.pdf
